# Supplementary material for: Heterogeneous stiffness of the bone marrow microenvironment regulates the fate decision of haematopoietic stem and progenitor cells
Source: Cell Prolif. 2024 Jul 9;57(12):e13715. doi: 10.1111/cpr.13715 (PMC11628730; doi:10.1111/cpr.13715)
Supplement: Supplementary file 1 — TABLE S1. Differentially expressed genes of the haematopoietic stem and progenitor cells (top 10). [file CPR-57-e13715-s001.xlsx]

## Sheet: Sheet1
Table S1. Differentially expressed genes of the hematopoietic stem and progenitor cells (top 10)
There are 14 clusters, and the list of Differentially expressed genes were generated using Seurat package in R.
	p_val	avg_log2FC	pct.1	pct.2	p_val_adj	cluster	gene
1	0	2.99823	0.965	0.46	0	0	Ltf
2	0	2.82093	0.999	0.817	0	0	Ngp
3	0	2.68017	0.961	0.349	0	0	Ifitm6
4	0	2.51681	0.838	0.284	0	0	Mmp8
5	0	2.4947	0.999	0.626	0	0	Lcn2
6	0	2.12095	0.973	0.589	0	0	Anxa1
7	0	2.09173	0.909	0.293	0	0	Mmp9
8	0	2.08446	0.991	0.696	0	0	Camp
9	0	2.05073	0.997	0.505	0	0	Wfdc21
10	0	2.04654	0.909	0.379	0	0	Adpgk
11	0	3.35919	0.743	0.166	0	1	Il1b
12	0	3.26658	0.967	0.379	0	1	Clec4d
13	0	2.98272	0.794	0.363	0	1	Il1r2
14	0	2.80998	0.577	0.134	0	1	Cxcl2
15	0	2.64255	0.777	0.224	0	1	Acod1
16	0	2.59461	0.68	0.341	0	1	Gadd45b
17	0	2.56229	0.449	0.099	0	1	Asprv1
18	0	2.53692	0.861	0.409	0	1	Csf3r
19	0	2.48813	0.714	0.262	0	1	Basp1
20	0	2.46226	0.83	0.307	0	1	Il1rn
21	0	4.0525	0.661	0.162	0	2	Elane
22	0	3.55654	0.738	0.24	0	2	Prtn3
23	0	3.25122	0.696	0.284	0	2	Mpo
24	0	2.84875	0.879	0.08	0	2	Fcnb
25	0	2.79242	0.933	0.48	0	2	Chil3
26	0	2.5787	0.596	0.153	0	2	Ctsg
27	0	2.26383	0.982	0.723	0	2	Camp
28	0	2.15001	0.774	0.094	0	2	Ms4a3
29	0	1.92358	0.988	0.488	0	2	Hmgn2
30	0	1.9154	0.67	0.037	0	2	Vcam1
31	0	2.21625	0.406	0.092	0	3	Ctla2a
32	0	1.93447	0.99	0.475	0	3	Macroh2a1
33	0	1.80322	0.957	0.289	0	3	Stmn1
34	0	1.73358	0.887	0.253	0	3	Lgals1
35	0	1.66477	0.996	0.549	0	3	Npm1
36	0	1.65527	0.963	0.442	0	3	Tubb5
37	0	1.58886	0.916	0.299	0	3	Cdk6
38	0	1.54799	0.612	0.122	0	3	F13a1
39	0	1.5381	0.974	0.314	0	3	S100a10
40	0	1.49956	0.999	0.778	0	3	Hsp90ab1
41	0	3.2092	0.816	0.083	0	4	Fn1
42	0	2.94349	0.931	0.16	0	4	S100a4
43	0	2.90193	0.994	0.37	0	4	Ahnak
44	0	2.41024	0.955	0.184	0	4	Ctss
45	0	2.23134	0.996	0.813	0	4	Psap
46	0	2.19118	0.989	0.604	0	4	Zeb2
47	0	2.17763	0.816	0.12	0	4	F13a1
48	0	2.16431	0.871	0.138	0	4	Ms4a6c
49	0	2.10908	0.975	0.778	0	4	Vim
50	0	2.07076	0.948	0.358	0	4	Crip1
51	0	4.09928	0.584	0.028	0	5	Ccl5
52	0	3.32078	0.761	0.028	0	5	Ms4a4b
53	0	3.25941	0.805	0.017	0	5	Il2rb
54	0	3.04931	0.638	0.071	0	5	AW112010
55	0	3.01659	0.705	0.012	0	5	Trbc2
56	0	2.81097	0.557	0.012	0	5	Trbc1
57	0	2.78631	0.726	0.014	0	5	Tcf7
58	0	2.64264	0.435	0.085	0	5	Ikzf2
59	0	2.56276	0.906	0.253	0	5	H2-Q7
60	0	2.50131	0.339	0.006	0	5	Xcl1
61	0	4.27148	0.98	0.058	0	6	Ebf1
62	0	4.02355	0.949	0.083	0	6	Cd79b
63	0	3.70428	0.999	0.383	0	6	Ighm
64	0	3.58157	0.768	0.019	0	6	Vpreb3
65	0	3.3881	0.767	0.115	0	6	Atp1b1
66	0	3.31083	0.702	0.116	0	6	Sox4
67	0	3.23202	0.898	0.055	0	6	Cd79a
68	0	3.09585	0.68	0.05	0	6	Ly6d
69	0	3.00391	0.755	0.022	0	6	Cecr2
70	0	2.9669	0.761	0.111	0	6	Bach2
71	0	3.46768	0.588	0.013	0	7	Siglech
72	0	3.28685	0.862	0.204	0	7	Bst2
73	0	3.13728	0.481	0.022	0	7	Ccr9
74	0	3.0578	0.821	0.215	0	7	Irf8
75	0	2.77701	0.904	0.255	0	7	Tcf4
76	0	2.43361	0.521	0.034	0	7	Cox6a2
77	0	2.1096	0.92	0.288	0	7	Lgals1
78	0	2.0319	0.928	0.336	0	7	Mef2c
79	0	1.8764	0.707	0.099	0	7	Rnase6
80	2.85e-182	1.89652	0.434	0.147	7.03e-178	7	H2-Ab1
81	0	6.58374	0.651	0.078	0	8	Prss34
82	0	6.11607	0.722	0.092	0	8	Mcpt8
83	0	4.01726	0.784	0.016	0	8	Cyp11a1
84	0	3.93023	0.787	0.047	0	8	Gata2
85	0	3.41619	0.663	0.024	0	8	Il6
86	0	3.30295	0.718	0.008	0	8	Cd200r3
87	0	3.07709	0.724	0.168	0	8	Rgs1
88	0	2.76595	0.754	0.196	0	8	Ifitm1
89	0	2.76515	0.638	0.033	0	8	Slc18a2
90	0	2.69932	0.455	0.018	0	8	Gzmb
91	0	4.98598	0.999	0.103	0	9	H2-Aa
92	0	4.89747	1	0.198	0	9	Cd74
93	0	4.30725	0.975	0.078	0	9	H2-Eb1
94	0	4.23386	0.984	0.126	0	9	H2-Ab1
95	0	3.57699	0.858	0.042	0	9	Scd1
96	0	3.1208	0.806	0.133	0	9	Cd83
97	0	2.93299	0.738	0.085	0	9	Ccr7
98	0	2.8417	0.877	0.304	0	9	Zfp36l1
99	0	2.82561	0.675	0.038	0	9	Ighd
100	0	2.79197	0.895	0.489	0	9	Satb1
101	0	6.62238	0.92	0.375	0	10	Hbb-bt
102	0	6.58802	0.951	0.498	0	10	Hba-a1
103	0	5.37751	0.873	0.043	0	10	Slc4a1
104	0	5.26331	0.998	0.18	0	10	Car2
105	0	4.1503	0.959	0.361	0	10	Slc25a37
106	0	4.02592	0.855	0.028	0	10	Alas2
107	0	3.99507	0.979	0.147	0	10	Hmbs
108	0	3.92319	0.922	0.019	0	10	Gypa
109	4.76e-296	6.2007	0.943	0.577	1.17e-291	10	Hba-a2
110	2.63e-286	6.62971	0.945	0.629	6.48e-282	10	Hbb-bs
111	1.78e-171	1.61139	1	0.992	4.38e-167	11	mt-Rnr2
112	4.7e-129	1.58613	1	0.976	1.16e-124	11	mt-Rnr1
113	3e-63	1.17814	0.973	0.932	7.39e-59	11	Neat1
114	8.87e-51	1.20894	0.597	0.303	2.19e-46	11	Trpm2
115	7.13e-50	1.18272	0.796	0.559	1.76e-45	11	Cd300lf
116	6.98e-49	1.36188	0.684	0.418	1.72e-44	11	Gm44292
117	1.38e-41	3.12149	0.772	0.634	3.41e-37	11	Hbb-bs
118	1.79e-41	3.15322	0.692	0.583	4.41e-37	11	Hba-a2
119	3.01e-28	3.04224	0.609	0.506	7.41e-24	11	Hba-a1
120	5.16e-14	2.7921	0.461	0.386	1.27e-09	11	Hbb-bt
121	0	8.91898	1	0.099	0	12	Jchain
122	0	6.54409	0.824	0.056	0	12	Iglc1
123	0	4.91897	0.974	0.049	0	12	Iglc2
124	1.26e-253	2.89027	0.987	0.139	3.11e-249	12	Txndc5
125	1.39e-221	2.96413	1	0.162	3.43e-217	12	Tent5c
126	5.02e-120	2.78327	1	0.375	1.24e-115	12	Trp53inp1
127	3.97e-107	8.69572	0.987	0.465	9.78e-103	12	Igkc
128	1.26e-105	2.77352	1	0.544	3.1e-101	12	Xbp1
129	2.28e-79	9.56299	0.843	0.339	5.61e-75	12	Igha
130	3.96e-40	6.53177	0.32	0.066	9.77e-36	12	Ighg2b
131	0	5.76613	0.958	0.006	0	13	Calca
132	0	5.47443	0.979	0.031	0	13	Gata3
133	0	4.58167	0.923	0.024	0	13	Il2ra
134	0	3.95498	0.832	0.014	0	13	Icos
135	0	3.85158	0.937	0.047	0	13	Il1rl1
136	0	3.38235	0.874	0.034	0	13	Hs3st1
137	0	3.33219	0.734	0.014	0	13	Cxcr6
138	5.18e-290	5.27503	1	0.117	1.28e-285	13	Rora
139	4.73e-203	3.39394	0.881	0.122	1.17e-198	13	Crem
140	2.75e-70	3.58	0.902	0.521	6.77e-66	13	Odc1
