# Supplementary material for: Heterogeneous stiffness of the bone marrow microenvironment regulates the fate decision of haematopoietic stem and progenitor cells
Source: Cell Prolif. 2024 Jul 9;57(12):e13715. doi: 10.1111/cpr.13715 (PMC11628730; doi:10.1111/cpr.13715)
Supplement: Supplementary file 2 — TABLE S2. GSEA enrichment for the cells embedded in soft and stiff hydrogels. [file CPR-57-e13715-s002.xlsx]

## Sheet: Table S2
Table S2. GSEA enrichment for the cells embedded in soft and stiff hydrogels.
GSEA enrichment result showing activated pathways in the KEGG correlation for 3D-embedded cells.
HPCs 35kPa vs 2kPa
ID	Description	setSize	enrichmentScore	NES	pvalue	p.adjust	qvalues	rank	leading_edge	core_enrichment
KEGG_OXIDATIVE_PHOSPHORYLATION	KEGG_OXIDATIVE_PHOSPHORYLATION	10	0.692993	1.5808	0.0891174	0.638753	0.638753	102	tags=60%, list=16%, signal=51%	MT-ND4/MT-ATP6/MT-ND1/MT-ND2/MT-CO1/ATP6V1B2
KEGG_LYSOSOME	KEGG_LYSOSOME	11	0.644146	1.49964	0.123673	0.638753	0.638753	108	tags=45%, list=17%, signal=38%	PSAP/NPC2/CTSB/LAPTM5/CTSS
KEGG_HUNTINGTONS_DISEASE	KEGG_HUNTINGTONS_DISEASE	10	0.649044	1.48055	0.128706	0.638753	0.638753	35	tags=30%, list=6%, signal=29%	POLR2L/MT-ATP6/SOD1
KEGG_PARKINSONS_DISEASE	KEGG_PARKINSONS_DISEASE	11	0.616607	1.43552	0.150295	0.638753	0.638753	85	tags=45%, list=13%, signal=40%	MT-ND4/MT-ATP6/MT-ND1/MT-ND2/MT-CO1
KEGG_PATHWAYS_IN_CANCER	KEGG_PATHWAYS_IN_CANCER	18	0.441239	1.13597	0.31994	0.805256	0.805256	152	tags=56%, list=24%, signal=43%	FN1/CDK6/HSP90B1/NFKB1/CTNNB1/CDKN1A/XIAP/HSP90AB1/CTNNA1/ITGB1
KEGG_ALZHEIMERS_DISEASE	KEGG_ALZHEIMERS_DISEASE	13	0.426621	1.03198	0.405121	0.805256	0.805256	92	tags=23%, list=14%, signal=20%	MT-ATP6/MT-CO1/CAPN2
KEGG_ANTIGEN_PROCESSING_AND_PRESENTATION	KEGG_ANTIGEN_PROCESSING_AND_PRESENTATION	13	0.416588	1.00771	0.425539	0.805256	0.805256	108	tags=38%, list=17%, signal=33%	CANX/HSPA1A/HSPA1B/CTSB/CTSS
KEGG_REGULATION_OF_ACTIN_CYTOSKELETON	KEGG_REGULATION_OF_ACTIN_CYTOSKELETON	17	-0.296528	-0.985271	0.458983	0.805256	0.805256	159	tags=53%, list=25%, signal=41%	VCL/ITGA1/IQGAP1/MSN/CYFIP1/ARPC2/PIP5K1A/GSN/PIK3CA
KEGG_PROSTATE_CANCER	KEGG_PROSTATE_CANCER	11	0.418378	0.974028	0.472115	0.805256	0.805256	138	tags=55%, list=22%, signal=43%	ATF4/HSP90B1/NFKB1/CTNNB1/CDKN1A/HSP90AB1
KEGG_CELL_CYCLE	KEGG_CELL_CYCLE	10	0.421217	0.960847	0.488089	0.805256	0.805256	132	tags=40%, list=21%, signal=32%	CDK6/YWHAZ/YWHAH/CDKN1A
KEGG_FOCAL_ADHESION	KEGG_FOCAL_ADHESION	15	0.347625	0.863932	0.578609	0.805256	0.805256	135	tags=40%, list=21%, signal=32%	FN1/FYN/ACTG1/CAPN2/CTNNB1/XIAP
HSC 35kPa vs 2kPa
ID	Description	setSize	enrichmentScore	NES	pvalue	p.adjust	qvalues	rank	leading_edge	core_enrichment
KEGG_ALZHEIMERS_DISEASE	KEGG_ALZHEIMERS_DISEASE	17	-0.454129	-1.48762	0.0654391	0.863439	0.863439	80	tags=35%, list=10%, signal=33%	ITPR1/COX7A2L/ATP2A2/BID/ATF6/NAE1
KEGG_HUNTINGTONS_DISEASE	KEGG_HUNTINGTONS_DISEASE	14	0.541182	1.36604	0.166453	0.863439	0.863439	4	tags=7%, list=0%, signal=7%	POLR2L
KEGG_ENDOCYTOSIS	KEGG_ENDOCYTOSIS	18	-0.369903	-1.23761	0.202186	0.863439	0.863439	325	tags=56%, list=39%, signal=35%	HGS/STAM2/CSF1R/GIT2/RAB31/SH3KBP1/PIP5K1A/TSG101/SH3GLB1/AP2M1
KEGG_LONG_TERM_POTENTIATION	KEGG_LONG_TERM_POTENTIATION	11	-0.434875	-1.23086	0.225156	0.863439	0.863439	113	tags=36%, list=14%, signal=32%	PRKX/CREBBP/RPS6KA3/ITPR1
KEGG_WNT_SIGNALING_PATHWAY	KEGG_WNT_SIGNALING_PATHWAY	16	-0.35074	-1.12582	0.30103	0.863439	0.863439	314	tags=50%, list=38%, signal=32%	ROCK2/GSK3B/ROCK1/SMAD4/PRKX/CREBBP/TBL1XR1/MAP3K7
KEGG_OOCYTE_MEIOSIS	KEGG_OOCYTE_MEIOSIS	16	-0.330709	-1.06152	0.3687	0.863439	0.863439	113	tags=25%, list=14%, signal=22%	PRKX/RPS6KA3/ITPR1/YWHAB
KEGG_CYTOKINE_CYTOKINE_RECEPTOR_INTERACTION	KEGG_CYTOKINE_CYTOKINE_RECEPTOR_INTERACTION	10	0.451527	1.064	0.380115	0.863439	0.863439	18	tags=10%, list=2%, signal=10%	CSF2RB
KEGG_FOCAL_ADHESION	KEGG_FOCAL_ADHESION	20	0.370327	1.00396	0.432271	0.863439	0.863439	124	tags=30%, list=15%, signal=26%	ITGA1/FYN/CAPN2/FN1/ACTG1/XIAP
KEGG_FC_GAMMA_R_MEDIATED_PHAGOCYTOSIS	KEGG_FC_GAMMA_R_MEDIATED_PHAGOCYTOSIS	11	-0.352197	-0.996848	0.460025	0.863439	0.863439	51	tags=18%, list=6%, signal=17%	PIP5K1A/VAV3
KEGG_REGULATION_OF_ACTIN_CYTOSKELETON	KEGG_REGULATION_OF_ACTIN_CYTOSKELETON	19	0.361056	0.969173	0.472395	0.863439	0.863439	226	tags=53%, list=27%, signal=39%	ITGA1/FN1/TIAM1/ACTG1/CYFIP1/PIK3CA/PIP4K2A/ITGB7/ARPC2/PIK3R5
KEGG_APOPTOSIS	KEGG_APOPTOSIS	15	0.374127	0.956162	0.478956	0.863439	0.863439	161	tags=33%, list=19%, signal=27%	CSF2RB/CAPN2/PPP3R1/XIAP/PIK3CA
KEGG_AXON_GUIDANCE	KEGG_AXON_GUIDANCE	14	0.374866	0.946229	0.491677	0.863439	0.863439	121	tags=21%, list=15%, signal=19%	NRP1/FYN/PPP3R1
